# Supplementary material for: Altered neurotransmitter function in CO2-exposed stickleback (Gasterosteus aculeatus): a temperate model species for ocean acidification research
Source: Conserv Physiol. 2015 Apr 28;3(1):cov018. doi: 10.1093/conphys/cov018 (PMC4778464; doi:10.1093/conphys/cov018)
Supplement: Supplementary Data [file cov018supp.zip]

Archive with 2 entries (2 files):
- cov018supp.docx
- manifest.xml
